# Supplementary material for: Didemnosides A and B: Antiproliferative Nucleosides from the Red Sea Marine Tunicate Didemnum Species
Source: Mar Drugs. 2025 Jun 23;23(7):262. doi: 10.3390/md23070262 (PMC12298903; doi:10.3390/md23070262)
Supplement: Supplementary file 1 [file marinedrugs-23-00262-s001.zip]

Archive with 1 entries (1 files):
- marinedrugs-3691066-supplementary.pdf
